# Supplementary material for: Plant Gall Diversity in Burned Semi-natural Grasslands in Japan
Source: J Insect Sci. 2023 Feb 2;23(1):5. doi: 10.1093/jisesa/iead005 (PMC9894004; doi:10.1093/jisesa/iead005)
Supplement: iead005_suppl_Supplementary_Supp_S1 [file iead005_suppl_supplementary_supp_s1.xlsx]

## Sheet: Supp. Table S1
Supp. Table S1. Study site information. All these are mountainous semi-natural grasslands managed by annual spring burning and grassland plant species are dominant.
No.	Prefecture	Grassland	Coordinate	Elevation (m)	Annual burning	Mowing	Number of burned plots	Number of abandoned plots
1	Kumamoto	Aso	32.91, 131.15	800	Yes	Partial	6	0
2	Okayama	Hiruzen	35.29, 133.59	600	Yes	No	2	2
3	Nara	Soni	34.52, 136.16	750	Yes	No	5	0
4	Nagano	Kirigamine	36.10, 138.22	1550	Yes*	No	3	0
5	Nagano	Kiso	35.93, 137.61	1200	Yes	Partial	3	2
6	Kanagawa	Sengoku-hara	35.26, 139.01	700	Yes	No	4	0
7	Yamanashi	Fuji-sanroku	35.47, 138.85	1100	Yes	Partial	2	0
*The traditional annual burning has been discontinued since the year prior to the study.
