# Supplementary material for: Plant Gall Diversity in Burned Semi-natural Grasslands in Japan
Source: J Insect Sci. 2023 Feb 2;23(1):5. doi: 10.1093/jisesa/iead005 (PMC9894004; doi:10.1093/jisesa/iead005)
Supplement: iead005_suppl_Supplementary_Supp_S2 [file iead005_suppl_supplementary_supp_s2.xlsx]

## Sheet: Appendix1
Supp. Table S2. List of woody-plant species recorded in burned- and abandoned-plots of semi-natural grassland sites.
			Burned grassland								Abandoned grassland
No	Species	Family	Aso	Hiruzen	Soni	Kirigamine	Kiso	Sengoku-hara	Fuji-sanroku		Hiruzen	Kiso
1	Lespedeza bicolor	Fabaceae	·	·			·	·	·		·
2	Wisteria floribunda	Fabaceae	·				·				·
3	Lespedeza cyrtobotrya	Fabaceae				·			·
4	Lespedeza homoloba	Fabaceae			·
5	Robinia pseudoacacia	Fabaceae										·
6	Albizia julibrissin	Fabaceae		·
7	Elaeagnus umbellata var. umbellata	Elaeagnaceae	·
8	Morus australis	Moraceae					·
9	Pinus densiflora	Pinaceae									·
10	Rubus parvifolius	Rosaceae	·		·			·	·			·
11	Rosa multiflora	Rosaceae	·				·	·				·
12	Chaenomeles japonica	Rosaceae		·				·
13	Rubus palmatus var. palmatus	Rosaceae				·						·
14	Rubus microphyllus	Rosaceae			·			·
15	Malus tschonoskii	Rosaceae					·
16	Rubus hirsutus	Rosaceae						·
17	Malus toringo	Rosaceae					·
18	Rosa luciae	Rosaceae						·
19	Sorbus commixta	Rosaceae									·
20	Rubus illecebrosus	Rosaceae						·
21	Rubus palmatus var. coptophyllus	Rosaceae										·
22	*Castanea crenata	Fagaceae		·			·		·		·
23	*Quercus dentata	Fagaceae		·		·					·
24	*Quercus acutissima	Fagaceae		·							·
25	*Quercus serrata	Fagaceae		·							·
26	*Quercus crispula	Fagaceae					·				·
27	Platycarya strobilacea	Juglandaceae									·	·
28	Corylus heterophylla var. thunbergii	Betulaceae				·			·
29	Betula ermanii	Betulaceae					·
30	Celastrus orbiculatus var. orbiculatus	Celastraceae										·
31	Salix sieboldiana var. sieboldiana	Salicaceae		·							·
32	Populus tremula var. sieboldii	Salicaceae				·
33	Toxicodendron trichocarpum	Anacardiaceae									·
34	Acer tataricum subsp. aidzuense	Sapindaceae					·					·
35	Acer crataegifolium	Sapindaceae										·
36	Acer micranthum	Sapindaceae										·
37	Hydrangea hydrangeoides	Hydrangeaceae										·
38	Deutzia crenata	Hydrangeaceae						·
39	Symplocos sawafutagi	Symplocaceae		·			·				·
40	Styrax japonicus	Styracaceae	·
41	Clethra barbinervis	Clethraceae									·
42	Rhododendron molle subsp. japonicum	Ericaceae		·	·						·
43	Vaccinium japonicum	Ericaceae									·
44	Rhododendron kaempferi var. kaempferi	Ericaceae		·
45	Aralia elata	Araliaceae									·
46	Weigela hortensis	Caprifoliaceae									·
	Total number of species		6	11	4	5	11	9	5		18	11
	**Average maximum tree height (cm)		40	135	25	145	115	40	145		300	220
	* shows the cynipid host tree species.
	**Standard deviations are not shown because some sites have less than three plots.
